# Supplementary material for: Optimizing Fatigue Performance in Gradient Structural Steels by Manipulating the Grain Size Gradient Rate
Source: Materials (Basel). 2024 Jul 1;17(13):3210. doi: 10.3390/ma17133210 (PMC11242507; doi:10.3390/ma17133210)
Supplement: Supplementary file 1 [file materials-17-03210-s001.zip]

Archive with 1 entries (1 files):
- materials-3056853-supplementary.pdf
